# Supplementary material for: mzMatch–ISO: an R tool for the annotation and relative quantification of isotope-labelled mass spectrometry data
Source: Bioinformatics. 2012 Nov 17;29(2):281–3. doi: 10.1093/bioinformatics/bts674 (PMC3546800; doi:10.1093/bioinformatics/bts674)
Supplement: Supplementary Data [file supp_bts674_Supplementary_S4.xls]

## Sheet: Sheet1
Metabolite	Unlabeled	Isotope 1	Isotope 2	Isotope 3	Isotope 4	Isotope 5	Isotope 6	Isotope 7	Isotope 8	Isotope 9	Isotope 10	Isotope 11	Isotope 12	Isotope 13	Isotope 14	Isotope 15	Isotope 16	Isotope 17
D-GLUCOSE 6-PHOSPHATE	0.467639	0.0314656	0.000882168	1.31906119489e-05	1.10943275814e-07	4.97663459273e-10	0.5												1
1	44.8585	3.6413	3.00977	5.25084	3.03732	2.01112	38.1912												100
ALPHA-D-GLUCOSAMINE1-PHOSPHATE	0.467639	0.0314656	0.000882168	1.31906119489e-05	1.10943275814e-07	4.97663459273e-10	0.5												1
2	63.3974	2.84026	0.143838	33.6185	0	0	0												100
PHOSPHOENOLPYRUVATE	0.483549	0.0162681	0.000182436	0.500001															1
3	53.3493	3.07172	4.84196	38.737															100
3-PHOSPHO-D-GLYCERATE	0.483549	0.0162681	0.000182436	0.500001															1
4	55.2384	2.52627	3.55591	38.6795															100
GLYCERONE PHOSPHATE	0.483549	0.0162681	0.000182436	0.500001															1
5	49.6171	2.28112	6.00872	42.093															100
SN-GLYCEROL 3-PHOSPHATE	0.483549	0.0162681	0.000182436	0.500001															1
6	50.0477	2.78152	2.60099	44.5698															100
PYRUVATE 1	0.483549	0.0162681	0.000182436	0.500001															1
7	68.2349	2.49777	3.48453	25.7828															100
ALANINE 1	0.483549	0.0162681	0.000182436	0.500001															1
8	58.259	3.70491	6.42909	31.607															100
(S)MALATE	0.527089	0.0365672	0.0478115	0.38324	0.00429183														1
9	46.1361	11.6708	7.11835	29.3563	5.7185														100
SUCCINATE	0.527089	0.0365672	0.0478115	0.38324	0.00429183														1
10	52.6668	9.05584	7.67849	27.1407	3.45815														100
L-ASPARTATE	0.527089	0.0365672	0.0478115	0.38324	0.00429183														1
11	55.3204	7.6747	9.79194	25.4272	1.78574														100
L-ASPARAGINE	0.527089	0.0365672	0.0478115	0.38324	0.00429183														1
12	88.2735	4.55692	1.76556	5.09985	0.304203														100
RIBOSE-PHOSPHATE	0.383	0.028	0.191	0.168	0.019	0.212													1
13	45.6487	1.9846	16.6074	15.7613	9.40418	10.5939													100
AMP	0.362228	0.0467923	0.182582	0.169056	0.0271063	0.201712	0.0112674	0.000252422	2.82921892165e-06	1.58590112854e-08	3.55626071013e-11								1
14	30.5762	6.98814	18.1688	17.0577	5.35463	21.498	0.356556	0	0	0	0								100
GMP	0.362228	0.0467923	0.182582	0.169056	0.0271063	0.201712	0.0112674	0.000252422	2.82921892165e-06	1.58590112854e-08	3.55626071013e-11								1
15	41.637	0	20.6315	15.0255	0	22.706	0	0	0	0	0								100
ADENOSINE	0.362228	0.0467923	0.182582	0.169056	0.0271063	0.201712	0.0112674	0.000252422	2.82921892165e-06	1.58590112854e-08	3.55626071013e-11								1
16	33.6638	4.82101	19.6323	16.766	4.05754	21.0593	0	0	0	0	0								100
DEOXYADENOSINE	0.362228	0.0467923	0.182582	0.169056	0.0271063	0.201712	0.0112674	0.000252422	2.82921892165e-06	1.58590112854e-08	3.55626071013e-11								1
17	34.0311	5.91819	17.9888	18.7501	3.42366	19.8882	0	0	0	0	0								100
OROTATE	0.472883	0.0265154	0.000594708	0.488978	0.010967	6.14941338741e-05													1
18	58.3107	8.25513	8.64938	24.257	0.527757	0													100
UMP	0.183145	0.0216047	0.279348	0.102335	0.106482	0.186088	0.0156994	0.103957	0.00232675	1.30383419637e-05									1
19	18.0611	3.25216	22.0674	16.413	9.89121	23.0417	2.50492	4.76845	0	0									100
S-ADENOSYL-L-HOMOCYSTEINE	0.346425	0.0602906	0.176885	0.169549	0.0333083	0.194198	0.0194499	0.000870501	2.27546423778e-05	3.82544259334e-07	4.28839228323e-09	3.2052831422e-11	1.54022097455e-13	4.31753636929e-16	5.37922581896e-19				1
20	37.652	0	19.5165	17.9253	0	21.7653	0	0	0	0	0	0	3.14097	0	0				100
S-ADENOSYL-L-METHIONINE	0.342584	0.0634638	0.175592	0.16963	0.0348193	0.192414	0.0213878	0.00107655	3.2156146917e-05	6.30650827467e-07	8.48324984882e-09	7.92556359425e-11	5.07779892864e-13	2.13507054987e-15	5.320104854e-18	5.96556143323e-21			1
21	29.1199	8.14136	17.9738	17.2623	5.93289	20.1624	1.4074	0	0	0	0	0	0	0	0	0			100
5'-METHYLTHIOADENOSINE	0.366291	0.0432093	0.184145	0.168887	0.0255163	0.203688	0.00910952	0.000153095	1.14407993429e-06	3.20672742122e-09									1
22	31.2806	7.25768	17.1151	16.9676	5.18882	21.2417	0.945001	0.00349962	0	0									100
S-METHYL-5-THIO-D-RIBOSE1-PHOSPHATE	0.378753	0.0319369	0.189192	0.168255	0.0206524	0.20986	0.00235108												1
23	38.2577	2.81741	19.091	16.7658	1.89605	21.172	0												100
UDP-N-ACETYL-D-GLUCOSAMINE	0.0837568	0.0173946	0.128934	0.058303	0.0533464	0.0896462	0.104543	0.0610625	0.142203	0.0533733	0.0532144	0.0921659	0.00972395	0.0510157	0.00227878	3.82855888206e-05	2.86072744737e-07	8.01780452635e-10	1
24	4.33642	1.76318	7.89155	7.82498	7.98585	11.4222	12.0349	9.23625	11.782	8.02923	6.02422	6.77981	1.95248	2.63371	0.30314	0	0	0	100
CDP-ETHANOLAMINE	0.179106	0.0251452	0.273683	0.106208	0.106413	0.184331	0.0194479	0.102031	0.00455756	7.65711776402e-05	5.72145489471e-07	1.60356090527e-09							1
25	23.7945	1.47887	24.4771	18.7663	8.10935	20.721	0.466418	2.18648	0	0	0	0							100
ALANINE EX	0.967098	0.0325362	0.000364873	1.363938029e-06															1
26	0	0	0	0															0
GLUCOSE EX	0.467639	0.0314656	0.000882168	1.31906119489e-05	1.10943275814e-07	4.97663459273e-10	0.5												1
27	0	0	0	0	0	0	0												0
ASPARAGINE EX	0.956372	0.0429004	0.000721652	5.39524782503e-06	1.51260727416e-08														1
28	0	0	0	0	0														0
URACIL EX	0.956372	0.0429004	0.000721652	5.39524782503e-06	1.51260727416e-08														1
29	0	0	0	0	0														0
GLUCOSAMINE EX	0.935278	0.0629313	0.00176434	2.63812238978e-05	2.21886551627e-07	9.95326918545e-10	1.86032694695e-12												1
30	0	0	0	0	0	0	0												0
METHIONINE EX	0.945766	0.0530309	0.00118942	1.33385363166e-05	7.47916229745e-08	1.67748146704e-10													1
31	0	0	0	0	0	0													0
ADENINE EX	0.945766	0.0530309	0.00118942	1.33385363166e-05	7.47916229745e-08	1.67748146704e-10													1
32	0	0	0	0	0	0													0
GUANINE EX	0.945766	0.0530309	0.00118942	1.33385363166e-05	7.47916229745e-08	1.67748146704e-10													1
33	0	0	0	0	0	0													0
D-GLYCERATE	0.483549	0.0162681	0.000182436	0.500001
34	56.4153	2.80406	4.5885	36.1921
2-HYDROXY-3-OXOPROPANOATE	0.967098	0.0325362	0.000364873	1.363938E-006
35	93.7314	3.23317	3.03548	0
D-GLUCONICACID	0.467639	0.0314656	0.000882168	1.31906119489e-05	1.10943275814e-07	4.97663459273e-10	0.5
36	46.4498	3.95103	1.76571	2.89812	1.65618	4.80975	38.4694

## Sheet: Sheet3
	Legend
		Predicted pattern
		Measured pattern
	(EX)	Extracellular metabolite
Metabolite	Unlabelled	Isotope 1	Isotope 2	Isotope 3	Isotope 4	Isotope 5	Isotope 6	Isotope 7	Isotope 8	Isotope 9	Isotope 10	Isotope 11	Isotope 12	Isotope 13	Isotope 14	Isotope 15	Isotope 16	Isotope 17
D-GLUCOSE 6-PHOSPHATE	46.7639	3.14656	0.0882168	0.00131906	1.10943e-05	4.97663e-08	50
	44.8585	3.6413	3.00977	5.25084	3.03732	2.01112	38.1912
ALPHA-D-GLUCOSAMINE1-PHOSPHATE	46.7639	3.14656	0.0882168	0.00131906	1.10943e-05	4.97663e-08	50
	63.3974	2.84026	0.143838	33.6185	0	0	0
PHOSPHOENOLPYRUVATE	48.3549	1.62681	0.0182436	50.0001
	53.3493	3.07172	4.84196	38.737
3-PHOSPHO-D-GLYCERATE	48.3549	1.62681	0.0182436	50.0001
	55.2384	2.52627	3.55591	38.6795
GLYCERONE PHOSPHATE	48.3549	1.62681	0.0182436	50.0001
	49.6171	2.28112	6.00872	42.093
SN-GLYCEROL 3-PHOSPHATE	48.3549	1.62681	0.0182436	50.0001
	50.0477	2.78152	2.60099	44.5698
PYRUVATE	48.3549	1.62681	0.0182436	50.0001
	68.2349	2.49777	3.48453	25.7828
ALANINE	48.3549	1.62681	0.0182436	50.0001
	58.259	3.70491	6.42909	31.607
(S)MALATE	52.7089	3.65672	4.78115	38.324	0.429183
	46.1361	11.6708	7.11835	29.3563	5.7185
SUCCINATE	52.7089	3.65672	4.78115	38.324	0.429183
	52.6668	9.05584	7.67849	27.1407	3.45815
L-ASPARTATE	52.7089	3.65672	4.78115	38.324	0.429183
	55.3204	7.6747	9.79194	25.4272	1.78574
L-ASPARAGINE	52.7089	3.65672	4.78115	38.324	0.429183
	88.2735	4.55692	1.76556	5.09985	0.304203
RIBOSE-PHOSPHATE	38.3	2.8	19.1	16.8	1.9	21.2
	45.6487	1.9846	16.6074	15.7613	9.40418	10.5939
AMP	36.2228	4.67923	18.2582	16.9056	2.71063	20.1712	1.12674	0.0252422	0.000282922	1.5859e-06	3.55626e-09
	30.5762	6.98814	18.1688	17.0577	5.35463	21.498	0.356556	0	0	0	0
GMP	36.2228	4.67923	18.2582	16.9056	2.71063	20.1712	1.12674	0.0252422	0.000282922	1.5859e-06	3.55626e-09
	41.637	0	20.6315	15.0255	0	22.706	0	0	0	0	0
ADENOSINE	36.2228	4.67923	18.2582	16.9056	2.71063	20.1712	1.12674	0.0252422	0.000282922	1.5859e-06	3.55626e-09
	33.6638	4.82101	19.6323	16.766	4.05754	21.0593	0	0	0	0	0
DEOXYADENOSINE	36.2228	4.67923	18.2582	16.9056	2.71063	20.1712	1.12674	0.0252422	0.000282922	1.5859e-06	3.55626e-09
	34.0311	5.91819	17.9888	18.7501	3.42366	19.8882	0	0	0	0	0
OROTATE	47.2883	2.65154	0.0594708	48.8978	1.0967	0.00614941
	58.3107	8.25513	8.64938	24.257	0.527757	0
UMP	18.3145	2.16047	27.9348	10.2335	10.6482	18.6088	1.56994	10.3957	0.232675	0.00130383
	18.0611	3.25216	22.0674	16.413	9.89121	23.0417	2.50492	4.76845	0	0
S-ADENOSYL-L-HOMOCYSTEINE	34.6425	6.02906	17.6885	16.9549	3.33083	19.4198	1.94499	0.0870501	0.00227546	3.82544e-05	4.28839e-07	3.20528e-09	1.54022e-11	4.31754e-14	5.37923e-17
	37.652	0	19.5165	17.9253	0	21.7653	0	0	0	0	0	0	3.14097	0	0
S-ADENOSYL-L-METHIONINE	34.2584	6.34638	17.5592	16.963	3.48193	19.2414	2.13878	0.107655	0.00321561	6.30651e-05	8.48325e-07	7.92556e-09	5.0778e-11	2.13507e-13	5.3201e-16	5.96556e-19
	29.1199	8.14136	17.9738	17.2623	5.93289	20.1624	1.4074	0	0	0	0	0	0	0	0	0
5'-METHYLTHIOADENOSINE	36.6291	4.32093	18.4145	16.8887	2.55163	20.3688	0.910952	0.0153095	0.000114408	3.20673e-07
	31.2806	7.25768	17.1151	16.9676	5.18882	21.2417	0.945001	0.00349962	0	0
S-METHYL-5-THIO-D-RIBOSE1-PHOSPHATE	37.8753	3.19369	18.9192	16.8255	2.06524	20.986	0.235108
	38.2577	2.81741	19.091	16.7658	1.89605	21.172	0
UDP-N-ACETYL-D-GLUCOSAMINE	8.37568	1.73946	12.8934	5.8303	5.33464	8.96462	10.4543	6.10625	14.2203	5.33733	5.32144	9.21659	0.972395	5.10157	0.227878	0.00382856	2.86073e-05	8.0178e-08
	4.33642	1.76318	7.89155	7.82498	7.98585	11.4222	12.0349	9.23625	11.782	8.02923	6.02422	6.77981	1.95248	2.63371	0.30314	0	0	0
CDP-ETHANOLAMINE	17.9106	2.51452	27.3683	10.6208	10.6413	18.4331	1.94479	10.2031	0.455756	0.00765712	5.72145e-05	1.60356e-07
	23.7945	1.47887	24.4771	18.7663	8.10935	20.721	0.466418	2.18648	0	0	0	0
ALANINE (EX)	96.7098	3.25362	0.0364873	0.000136394
GLUCOSE (EX)	46.7639	3.14656	0.0882168	0.00131906	1.10943e-05	4.97663e-08	50
ASPARAGINE (EX)	95.6372	4.29004	0.0721652	0.000539525	1.51261e-06
URACIL (EX)	95.6372	4.29004	0.0721652	0.000539525	1.51261e-06
GLUCOSAMINE (EX)	93.5278	6.29313	0.176434	0.00263812	2.21887e-05	9.95327e-08	1.86033e-10
METHIONINE (EX)	94.5766	5.30309	0.118942	0.00133385	7.47916e-06	1.67748e-08
ADENINE (EX)	94.5766	5.30309	0.118942	0.00133385	7.47916e-06	1.67748e-08
GUANINE (EX)	94.5766	5.30309	0.118942	0.00133385	7.47916e-06	1.67748e-08

## Sheet: Sheet2
Metabolite	Unlabelled	Isotope 1	Isotope 2	Isotope 3	Isotope 4	Isotope 5	Isotope 6	Isotope 7	Isotope 8	Isotope 9	Isotope 10	Isotope 11	Isotope 12	Isotope 13	Isotope 14	Isotope 15	Isotope 16	Isotope 17
D-GLUCOSE 6-PHOSPHATE	46.7639	3.14656	0.0882168	0.00131906	1.10943e-05	4.97663e-08	50
1	44.8585	3.6413	3.00977	5.25084	3.03732	2.01112	38.1912
ALPHA-D-GLUCOSAMINE1-PHOSPHATE	46.7639	3.14656	0.0882168	0.00131906	1.10943e-05	4.97663e-08	50
2	63.3974	2.84026	0.143838	33.6185	0	0	0
PHOSPHOENOLPYRUVATE	48.3549	1.62681	0.0182436	50.0001
3	53.3493	3.07172	4.84196	38.737
3-PHOSPHO-D-GLYCERATE	48.3549	1.62681	0.0182436	50.0001
4	55.2384	2.52627	3.55591	38.6795
GLYCERONE PHOSPHATE	48.3549	1.62681	0.0182436	50.0001
5	49.6171	2.28112	6.00872	42.093
SN-GLYCEROL 3-PHOSPHATE	48.3549	1.62681	0.0182436	50.0001
6	50.0477	2.78152	2.60099	44.5698
PYRUVATE 1	48.3549	1.62681	0.0182436	50.0001
7	68.2349	2.49777	3.48453	25.7828
ALANINE 1	48.3549	1.62681	0.0182436	50.0001
8	58.259	3.70491	6.42909	31.607
(S)MALATE	52.7089	3.65672	4.78115	38.324	0.429183
9	46.1361	11.6708	7.11835	29.3563	5.7185
SUCCINATE	52.7089	3.65672	4.78115	38.324	0.429183
10	52.6668	9.05584	7.67849	27.1407	3.45815
L-ASPARTATE	52.7089	3.65672	4.78115	38.324	0.429183
11	55.3204	7.6747	9.79194	25.4272	1.78574
L-ASPARAGINE	52.7089	3.65672	4.78115	38.324	0.429183
12	88.2735	4.55692	1.76556	5.09985	0.304203
RIBOSE-PHOSPHATE	38.3	2.8	19.1	16.8	1.9	21.2
13	45.6487	1.9846	16.6074	15.7613	9.40418	10.5939
AMP	36.2228	4.67923	18.2582	16.9056	2.71063	20.1712	1.12674	0.0252422	0.000282922	1.5859e-06	3.55626e-09
14	30.5762	6.98814	18.1688	17.0577	5.35463	21.498	0.356556	0	0	0	0
GMP	36.2228	4.67923	18.2582	16.9056	2.71063	20.1712	1.12674	0.0252422	0.000282922	1.5859e-06	3.55626e-09
15	41.637	0	20.6315	15.0255	0	22.706	0	0	0	0	0
ADENOSINE	36.2228	4.67923	18.2582	16.9056	2.71063	20.1712	1.12674	0.0252422	0.000282922	1.5859e-06	3.55626e-09
16	33.6638	4.82101	19.6323	16.766	4.05754	21.0593	0	0	0	0	0
DEOXYADENOSINE	36.2228	4.67923	18.2582	16.9056	2.71063	20.1712	1.12674	0.0252422	0.000282922	1.5859e-06	3.55626e-09
17	34.0311	5.91819	17.9888	18.7501	3.42366	19.8882	0	0	0	0	0
OROTATE	47.2883	2.65154	0.0594708	48.8978	1.0967	0.00614941
18	58.3107	8.25513	8.64938	24.257	0.527757	0
UMP	18.3145	2.16047	27.9348	10.2335	10.6482	18.6088	1.56994	10.3957	0.232675	0.00130383
19	18.0611	3.25216	22.0674	16.413	9.89121	23.0417	2.50492	4.76845	0	0
S-ADENOSYL-L-HOMOCYSTEINE	34.6425	6.02906	17.6885	16.9549	3.33083	19.4198	1.94499	0.0870501	0.00227546	3.82544e-05	4.28839e-07	3.20528e-09	1.54022e-11	4.31754e-14	5.37923e-17
20	37.652	0	19.5165	17.9253	0	21.7653	0	0	0	0	0	0	3.14097	0	0
S-ADENOSYL-L-METHIONINE	34.2584	6.34638	17.5592	16.963	3.48193	19.2414	2.13878	0.107655	0.00321561	6.30651e-05	8.48325e-07	7.92556e-09	5.0778e-11	2.13507e-13	5.3201e-16	5.96556e-19
21	29.1199	8.14136	17.9738	17.2623	5.93289	20.1624	1.4074	0	0	0	0	0	0	0	0	0
5'-METHYLTHIOADENOSINE	36.6291	4.32093	18.4145	16.8887	2.55163	20.3688	0.910952	0.0153095	0.000114408	3.20673e-07
22	31.2806	7.25768	17.1151	16.9676	5.18882	21.2417	0.945001	0.00349962	0	0
S-METHYL-5-THIO-D-RIBOSE1-PHOSPHATE	37.8753	3.19369	18.9192	16.8255	2.06524	20.986	0.235108
23	38.2577	2.81741	19.091	16.7658	1.89605	21.172	0
UDP-N-ACETYL-D-GLUCOSAMINE	8.37568	1.73946	12.8934	5.8303	5.33464	8.96462	10.4543	6.10625	14.2203	5.33733	5.32144	9.21659	0.972395	5.10157	0.227878	0.00382856	2.86073e-05	8.0178e-08
24	4.33642	1.76318	7.89155	7.82498	7.98585	11.4222	12.0349	9.23625	11.782	8.02923	6.02422	6.77981	1.95248	2.63371	0.30314	0	0	0
CDP-ETHANOLAMINE	17.9106	2.51452	27.3683	10.6208	10.6413	18.4331	1.94479	10.2031	0.455756	0.00765712	5.72145e-05	1.60356e-07
25	23.7945	1.47887	24.4771	18.7663	8.10935	20.721	0.466418	2.18648	0	0	0	0
ALANINE EX	96.7098	3.25362	0.0364873	0.000136394
26	0	0	0	0
GLUCOSE EX	46.7639	3.14656	0.0882168	0.00131906	1.10943e-05	4.97663e-08	50
27	0	0	0	0	0	0	0
ASPARAGINE EX	95.6372	4.29004	0.0721652	0.000539525	1.51261e-06
28	0	0	0	0	0
URACIL EX	95.6372	4.29004	0.0721652	0.000539525	1.51261e-06
29	0	0	0	0	0
GLUCOSAMINE EX	93.5278	6.29313	0.176434	0.00263812	2.21887e-05	9.95327e-08	1.86033e-10
30	0	0	0	0	0	0	0
METHIONINE EX	94.5766	5.30309	0.118942	0.00133385	7.47916e-06	1.67748e-08
31	0	0	0	0	0	0
ADENINE EX	94.5766	5.30309	0.118942	0.00133385	7.47916e-06	1.67748e-08
32	0	0	0	0	0	0
GUANINE EX	94.5766	5.30309	0.118942	0.00133385	7.47916e-06	1.67748e-08
33	0	0	0	0	0	0
